# Supplementary material for: Biotechnological Test of Plant Growth-Promoting Bacteria Strains for Synthesis of Valorized Wastewater as Biofertilizer for Silvicultural Production of Holm Oak (Quercus ilex L.)
Source: Plants (Basel). 2025 Aug 26;14(17):2654. doi: 10.3390/plants14172654 (PMC12430512; doi:10.3390/plants14172654)
Supplement: Supplementary file 1 [file plants-14-02654-s001.zip]

Archive with 1 entries (1 files):
- plants-3808519-supplementary.pdf
